# Supplementary material for: Multi-Targeting Anticancer Activity of a New 4-Thiazolidinone Derivative with Anti-HER2 Antibodies in Human AGS Gastric Cancer Cells
Source: Int J Mol Sci. 2023 Apr 5;24(7):6791. doi: 10.3390/ijms24076791 (PMC10095353; doi:10.3390/ijms24076791)
Supplement: Supplementary file 1 [file ijms-24-06791-s001.zip]

Archive with 1 entries (1 files):
- ijms-2317480-supplementary.pdf
